# Supplementary material for: A high-throughput method for unbiased quantitation and categorization of nuclear morphology
Source: Biol Reprod. 2019 Feb 11;100(5):1250–60. doi: 10.1093/biolre/ioz013 (PMC6497523; doi:10.1093/biolre/ioz013)
Supplement: ioz013_Supplemental_Files [file ioz013_supplemental_files.zip]

Archive with 4 entries (4 files):
- Supplementary table 1.pdf
- Supplementary table 2.pdf
- Supplementary table 3.pdf
- Supplementary_methods_results.pdf
